# Supplementary material for: Integrated analysis of multi-omics data reveals T cell exhaustion in sepsis
Source: Front Immunol. 2023 Apr 3;14:1110070. doi: 10.3389/fimmu.2023.1110070 (PMC10108839; doi:10.3389/fimmu.2023.1110070)
Supplement: Supplementary file 2 [file Table_1.xlsx]

## Sheet: Table S1 Differential pathways
	logFC	AveExpr	t	P.Value	adj.P.Val	B
KEGG_CARDIAC_MUSCLE_CONTRACTION	0.164487	0.43264	13.9062	4.03163e-36	4.95891e-34	71.272
KEGG_VASCULAR_SMOOTH_MUSCLE_CONTRACTION	-0.0945306	0.397755	-13.1732	3.74663e-33	2.30418e-31	64.4925
KEGG_VEGF_SIGNALING_PATHWAY	-0.0884643	0.364676	-12.242	1.79047e-29	7.34094e-28	56.0931
KEGG_PROTEASOME	0.118464	0.513118	11.6189	4.44996e-27	1.36836e-25	50.6281
KEGG_T_CELL_RECEPTOR_SIGNALING_PATHWAY	-0.115078	0.432706	-11.3084	6.60052e-26	1.62373e-24	47.9573
KEGG_LONG_TERM_POTENTIATION	-0.120865	0.509712	-11.257	1.02801e-25	2.10742e-24	47.5186
KEGG_LONG_TERM_DEPRESSION	-0.0943863	0.346254	-11.0627	5.43553e-25	9.55101e-24	45.8698
KEGG_GLIOMA	-0.0859476	0.465983	-10.9783	1.11537e-24	1.71488e-23	45.1583
KEGG_OOCYTE_MEIOSIS	-0.0765242	0.387866	-10.4981	6.29913e-23	8.60881e-22	41.1669
KEGG_NEUROTROPHIN_SIGNALING_PATHWAY	-0.057634	0.434135	-10.4063	1.34008e-22	1.6483e-21	40.4201
KEGG_CYTOSOLIC_DNA_SENSING_PATHWAY	0.122935	0.415269	10.3493	2.15449e-22	2.27621e-21	39.9506
KEGG_GNRH_SIGNALING_PATHWAY	-0.072919	0.361346	-10.3456	2.22069e-22	2.27621e-21	39.9207
KEGG_PROGESTERONE_MEDIATED_OOCYTE_MATURATION	-0.0795117	0.416806	-10.3253	2.62579e-22	2.4844e-21	39.755
KEGG_WNT_SIGNALING_PATHWAY	-0.0730625	0.395029	-10.2868	3.59989e-22	3.16276e-21	39.443
KEGG_ENDOMETRIAL_CANCER	-0.0906227	0.484721	-10.0576	2.33307e-21	1.91312e-20	37.5953
KEGG_CHRONIC_MYELOID_LEUKEMIA	-0.0783308	0.471895	-9.7234	3.40515e-20	2.61771e-19	34.9462
KEGG_PHOSPHATIDYLINOSITOL_SIGNALING_SYSTEM	-0.0852909	0.344153	-9.62716	7.29529e-20	5.27836e-19	34.1936
KEGG_LEUKOCYTE_TRANSENDOTHELIAL_MIGRATION	-0.0631951	0.502775	-9.5495	1.34021e-19	9.15813e-19	33.5928
KEGG_MAPK_SIGNALING_PATHWAY	-0.0436306	0.392005	-9.31177	8.55252e-19	5.53663e-18	31.7629
KEGG_GAP_JUNCTION	-0.0657434	0.418191	-9.28097	1.08841e-18	6.69373e-18	31.5251
KEGG_FRUCTOSE_AND_MANNOSE_METABOLISM	0.0710289	0.316089	9.22979	1.61462e-18	9.45705e-18	31.1358
KEGG_OXIDATIVE_PHOSPHORYLATION	0.0994324	0.343258	8.90578	1.8984e-17	1.06138e-16	28.7046
KEGG_SMALL_CELL_LUNG_CANCER	-0.0659311	0.385022	-8.54023	2.85811e-16	1.52847e-15	26.0317
KEGG_JAK_STAT_SIGNALING_PATHWAY	-0.0492883	0.461664	-8.43753	6.02732e-16	3.089e-15	25.2966
KEGG_HUNTINGTONS_DISEASE	0.0749536	0.359491	8.43079	6.34312e-16	3.12081e-15	25.2464
KEGG_PEROXISOME	0.0459333	0.294664	8.39928	7.95239e-16	3.76209e-15	25.0236
KEGG_ERBB_SIGNALING_PATHWAY	-0.0675169	0.320723	-8.20938	3.11562e-15	1.41934e-14	23.6794
KEGG_MELANOGENESIS	-0.0901178	0.406251	-8.20216	3.28002e-15	1.44087e-14	23.6288
KEGG_COLORECTAL_CANCER	-0.065939	0.391237	-7.93788	2.10794e-14	8.94057e-14	21.7986
KEGG_FOCAL_ADHESION	-0.0512437	0.38632	-7.85499	3.74542e-14	1.53562e-13	21.2335
KEGG_PARKINSONS_DISEASE	0.0791579	0.410579	7.81684	4.87271e-14	1.93337e-13	20.9748
KEGG_PORPHYRIN_AND_CHLOROPHYLL_METABOLISM	0.0974849	0.374448	7.79141	5.80393e-14	2.23089e-13	20.8029
KEGG_NON_SMALL_CELL_LUNG_CANCER	-0.0711327	0.44282	-7.75397	7.50329e-14	2.79668e-13	20.5506
KEGG_ALZHEIMERS_DISEASE	0.070044	0.357524	7.6386	1.6461e-13	5.95502e-13	19.7788
KEGG_CELL_ADHESION_MOLECULES_CAMS	-0.0666428	0.460519	-7.59649	2.18818e-13	7.6899e-13	19.4992
KEGG_ACUTE_MYELOID_LEUKEMIA	-0.0594768	0.461548	-7.40804	7.71517e-13	2.63602e-12	18.2622
KEGG_PANCREATIC_CANCER	-0.058858	0.358871	-7.35202	1.11717e-12	3.71382e-12	17.899
KEGG_B_CELL_RECEPTOR_SIGNALING_PATHWAY	-0.049994	0.449937	-7.19092	3.2007e-12	1.03602e-11	16.8668
KEGG_AMINO_SUGAR_AND_NUCLEOTIDE_SUGAR_METABOLISM	0.0437942	0.201219	7.05193	7.82773e-12	2.46875e-11	15.9904
KEGG_PROSTATE_CANCER	-0.0627409	0.498296	-7.01307	1.00388e-11	3.08692e-11	15.7468
KEGG_PATHWAYS_IN_CANCER	-0.0331976	0.381531	-6.72168	6.22522e-11	1.86757e-10	13.961
KEGG_NOD_LIKE_RECEPTOR_SIGNALING_PATHWAY	0.0645401	0.498251	6.04412	3.45253e-09	1.0111e-08	10.0428
KEGG_INTESTINAL_IMMUNE_NETWORK_FOR_IGA_PRODUCTION	-0.082554	0.461109	-6.02204	3.91326e-09	1.11937e-08	9.92085
KEGG_ADHERENS_JUNCTION	-0.0536986	0.385776	-6.00048	4.42084e-09	1.23583e-08	9.80217
KEGG_TOLL_LIKE_RECEPTOR_SIGNALING_PATHWAY	0.0495898	0.506809	5.97723	5.03748e-09	1.37691e-08	9.67508
KEGG_INOSITOL_PHOSPHATE_METABOLISM	-0.0650334	0.304205	-5.90818	7.42227e-09	1.98465e-08	9.29818
KEGG_GLUTATHIONE_METABOLISM	0.0474041	0.405305	5.87244	9.05626e-09	2.37004e-08	9.10475
KEGG_CYTOKINE_CYTOKINE_RECEPTOR_INTERACTION	0.0348517	0.393218	5.81944	1.21364e-08	3.10996e-08	8.82022
KEGG_MELANOMA	-0.0499195	0.435745	-5.73197	1.96104e-08	4.91052e-08	8.35425
KEGG_UBIQUITIN_MEDIATED_PROTEOLYSIS	-0.0248174	0.415765	-5.72862	1.99615e-08	4.91052e-08	8.33698
KEGG_NOTCH_SIGNALING_PATHWAY	-0.0448994	0.498224	-5.7087	2.2246e-08	5.28852e-08	8.2318
KEGG_CALCIUM_SIGNALING_PATHWAY	-0.0359846	0.375036	-5.70778	2.2358e-08	5.28852e-08	8.22693
KEGG_ECM_RECEPTOR_INTERACTION	-0.0570955	0.324406	-5.60809	3.82869e-08	8.88545e-08	7.70512
KEGG_PRION_DISEASES	-0.0588546	0.557743	-5.54071	5.48223e-08	1.24873e-07	7.35714
KEGG_COMPLEMENT_AND_COAGULATION_CASCADES	0.0674516	0.551593	5.48479	7.36542e-08	1.64718e-07	7.07109
KEGG_FC_GAMMA_R_MEDIATED_PHAGOCYTOSIS	-0.0241444	0.394547	-5.18096	3.51118e-07	7.71205e-07	5.56107
KEGG_GLYCOLYSIS_GLUCONEOGENESIS	0.0427275	0.448192	5.02122	7.75741e-07	1.67397e-06	4.79679
KEGG_INSULIN_SIGNALING_PATHWAY	-0.0305848	0.383428	-4.99808	8.68363e-07	1.84153e-06	4.68813
KEGG_NATURAL_KILLER_CELL_MEDIATED_CYTOTOXICITY	-0.0339944	0.473728	-4.96448	1.02253e-06	2.13172e-06	4.5308
KEGG_PATHOGENIC_ESCHERICHIA_COLI_INFECTION	0.0265379	0.570794	4.67075	4.10743e-06	8.42023e-06	3.19526
KEGG_FC_EPSILON_RI_SIGNALING_PATHWAY	-0.0446418	0.427359	-4.65851	4.34706e-06	8.76539e-06	3.14096
KEGG_GLYCEROLIPID_METABOLISM	0.0303958	0.378503	4.52813	7.86961e-06	1.56123e-05	2.57293
KEGG_NEUROACTIVE_LIGAND_RECEPTOR_INTERACTION	0.0319319	0.350372	4.33206	1.87165e-05	3.65417e-05	1.7461
KEGG_ANTIGEN_PROCESSING_AND_PRESENTATION	-0.0499187	0.609317	-4.27461	2.39805e-05	4.60876e-05	1.51016
KEGG_MTOR_SIGNALING_PATHWAY	-0.0244274	0.415329	-3.80343	0.000165041	0.000312309	-0.315614
KEGG_RIG_I_LIKE_RECEPTOR_SIGNALING_PATHWAY	0.0230698	0.433451	3.70768	0.000238744	0.000444931	-0.662508
KEGG_PRIMARY_IMMUNODEFICIENCY	-0.0482021	0.452344	-3.67317	0.000272238	0.000499781	-0.78561
KEGG_GLYCEROPHOSPHOLIPID_METABOLISM	0.0274733	0.325927	3.61056	0.000344488	0.000623118	-1.00603
KEGG_RNA_DEGRADATION	-0.0227003	0.281531	-3.60524	0.000351351	0.000626322	-1.0245
KEGG_SPHINGOLIPID_METABOLISM	0.0246245	0.38338	3.29097	0.00108732	0.00191058	-2.07555
KEGG_ARRHYTHMOGENIC_RIGHT_VENTRICULAR_CARDIOMYOPATHY_ARVC	-0.0310491	0.391406	-3.28547	0.00110819	0.00191982	-2.09313
KEGG_TYPE_I_DIABETES_MELLITUS	-0.0416309	0.553412	-3.21713	0.0014005	0.00239253	-2.30932
KEGG_ARGININE_AND_PROLINE_METABOLISM	0.0249378	0.402866	3.15873	0.00170528	0.00287328	-2.49067
KEGG_GRAFT_VERSUS_HOST_DISEASE	-0.0431191	0.564552	-3.15159	0.00174648	0.00290293	-2.51262
KEGG_ARACHIDONIC_ACID_METABOLISM	0.0241751	0.341237	2.91605	0.00374517	0.00614208	-3.21026
KEGG_ALLOGRAFT_REJECTION	-0.0395461	0.523493	-2.89306	0.00402438	0.00651314	-3.27559
KEGG_DILATED_CARDIOMYOPATHY	-0.0250762	0.338502	-2.86953	0.00432954	0.00691603	-3.3419
KEGG_AUTOIMMUNE_THYROID_DISEASE	-0.0337552	0.53173	-2.45424	0.0145449	0.0229361	-4.42672
KEGG_ASTHMA	-0.0388536	0.519848	-2.43875	0.0151736	0.0236247	-4.46401
KEGG_TGF_BETA_SIGNALING_PATHWAY	0.014507	0.37288	2.41572	0.0161526	0.0248346	-4.51904
KEGG_ADIPOCYTOKINE_SIGNALING_PATHWAY	-0.0140302	0.385781	-2.34485	0.0195242	0.0296478	-4.68518
KEGG_TYPE_II_DIABETES_MELLITUS	-0.0249552	0.356705	-2.33109	0.0202465	0.0302274	-4.71689
KEGG_PROPANOATE_METABOLISM	0.0186263	0.254947	2.32826	0.0203974	0.0302274	-4.72336
KEGG_STARCH_AND_SUCROSE_METABOLISM	0.0211206	0.478004	2.25465	0.0246974	0.036164	-4.88968

## Sheet: Table S2 Differential methylati
	logFC	AveExpr	t	P.Value	adj.P.Val	B	con_AVG	sep_AVG	deltaBeta	CHR	MAPINFO	Strand	Type	gene	feature	cgi	feat.cgi	UCSC_Islands_Name	SNP_ID	SNP_DISTANCE	NCBI_PubMed_PMID	Differential_KEGG_pathway_mapping
cg11902329	-0.26496	0.241446	-10.4873	1.40692e-10	6.0147e-05	14.3265	0.389824	0.124864	-0.26496	2	228253636	R	II		IGR	opensea	IGR-opensea		rs562781364;rs4075150;rs548358138;rs148996505	43;29;19;2
cg23668476	-0.29887	0.335509	-10.4057	1.64873e-10	6.0147e-05	14.1695	0.502876	0.204006	-0.29887	7	65715904	F	II	TPST1	Body	opensea	Body-opensea		rs541271023;rs36105944	14;30	29281835
cg00390026	0.270159	0.306219	9.47463	1.06651e-09	0.000259381	12.3177	0.15493	0.425089	0.270159	2	230207588	F	II		IGR	opensea	IGR-opensea		rs143751944	28
cg13373048	-0.377534	0.382066	-8.88141	3.71169e-09	0.000677027	11.0772	0.593485	0.215951	-0.377534	3	71892575	R	II		IGR	opensea	IGR-opensea		rs187631779	49
cg06528771	-0.407567	0.41804	-8.10559	2.0334e-08	0.0029672	9.38188	0.646277	0.23871	-0.407567	2	102513985	F	II		IGR	opensea	IGR-opensea		rs188886109;rs541105798	4;5
cg14107762	0.23224	0.629192	7.42407	9.67606e-08	0.0117631	7.82497	0.499137	0.731377	0.23224	9	117690626	R	II	TNFSF8	Body	opensea	Body-opensea		rs79152080;rs543243075	23;16	31457092	hsa04060 Cytokine-cytokine receptor interaction
cg10614894	-0.077986	0.70682	-7.35825	1.12857e-07	0.0117631	7.67134	0.750492	0.672506	-0.077986	8	69122635	F	II	PREX2	Body	opensea	Body-opensea		rs182901191	39
cg11344771	0.32947	0.507459	7.16663	1.77196e-07	0.0142213	7.22093	0.322956	0.652426	0.32947	3	188108786	R	II	LPP	5'UTR	opensea	5'UTR-opensea		rs552437113	32	33190330	H00003 Acute myeloid leukemia
cg08238388	0.270952	0.439322	7.11843	1.9864e-07	0.0142213	7.10688	0.287589	0.558541	0.270952	17	66301554	F	II	ARSG	5'UTR	opensea	5'UTR-opensea		rs180697841;rs34497818	1;9
cg14026106	-0.125388	0.724079	-7.11711	1.99264e-07	0.0142213	7.10375	0.794296	0.668908	-0.125388	10	46010523	R	II	MARCHF8	Body	opensea	Body-opensea		rs35504302;rs187483949	20;1	27503071
cg09156538	0.11211	0.819955	7.08627	2.14406e-07	0.0142213	7.03062	0.757174	0.869283	0.11211	5	55200188	F	II	IL31RA	Body	opensea	Body-opensea		rs563997665;rs538168772	0;50	15184896	hsa04630 JAK-STAT signaling pathway
cg21075964	0.185356	0.682922	6.99282	2.67879e-07	0.0152588	6.80833	0.579123	0.764479	0.185356	6	134741999	R	II		IGR	opensea	IGR-opensea		rs543337221;rs559823315;rs140116973	17;14;2
cg26344619	-0.163704	0.445422	-6.96185	2.88459e-07	0.0152588	6.73444	0.537097	0.373392	-0.163704	14	76046018	F	II	FLVCR2	Body	shore	Body-shore	chr14:76044590-76045102			36313565
cg04533585	-0.126721	0.354145	-6.95563	2.92789e-07	0.0152588	6.71956	0.425108	0.298387	-0.126721	17	53046946	F	II	COX11	TSS1500	shore	TSS1500-shore	chr17:53045603-53046368	rs149634692	47	30540939	hsa00190 Oxidative phosphorylation
cg00976993	0.13285	0.800446	6.86644	3.62624e-07	0.016292	6.50602	0.72605	0.858901	0.13285	1	17944499	R	II	ARHGEF10L	Body	opensea	Body-opensea		rs545029862;rs558115443	50;42
cg15237707	-0.407381	0.717011	-6.80039	4.25149e-07	0.016292	6.34724	0.945144	0.537763	-0.407381	21	39652451	F	II	KCNJ15	5'UTR	opensea	5'UTR-opensea		rs60736574;rs541725550;rs59738874	34;35;38	35102304
cg06237102	-0.191088	0.256473	-6.77723	4.49587e-07	0.016292	6.29145	0.363482	0.172395	-0.191088	12	96472140	F	II		IGR	opensea	IGR-opensea		rs139529759	1
cg04403151	-0.117963	0.729782	-6.76833	4.59358e-07	0.016292	6.26999	0.795842	0.677879	-0.117963	2	198919150	F	II	PLCL1	Body	opensea	Body-opensea		rs146496164;rs140902561	1;25	29752063
cg11023668	-0.298057	0.561527	-6.75278	4.76948e-07	0.016292	6.23249	0.728439	0.430382	-0.298057	2	25095040	F	II	ADCY3	Body	opensea	Body-opensea		rs527254684;rs548745103	9;15	35239442	hsa04270 Vascular smooth muscle contraction
cg27278247	-0.304608	0.406965	-6.74821	4.82251e-07	0.016292	6.22145	0.577545	0.272937	-0.304608	2	216768141	R	II		IGR	opensea	IGR-opensea		rs374578860;rs151304012	42;1
cg19015143	0.103399	0.824785	6.73493	4.97991e-07	0.016292	6.18939	0.766881	0.87028	0.103399	11	124972762	R	II	TMEM218	Body	opensea	Body-opensea		rs544802877;rs74621078	49;2
cg15794184	0.10783	0.645807	6.72482	5.10337e-07	0.016292	6.16495	0.585422	0.693252	0.10783	1	174933932	F	II	RABGAP1L	5'UTR	opensea	5'UTR-opensea		rs75443492;rs578165097	6;25
cg05405914	-0.0968326	0.442692	-6.71232	5.26018e-07	0.016292	6.13475	0.496919	0.400086	-0.0968326	16	8972233	F	II		IGR	opensea	IGR-opensea		rs145128977;rs527574018;rs545741889	0;1;16
cg25808826	0.214997	0.316633	6.70463	5.35909e-07	0.016292	6.11616	0.196235	0.411232	0.214997	17	7042043	R	II		IGR	opensea	IGR-opensea		rs148494965;rs549370513;rs565890925;rs534966426;rs188549476	51;43;26;15;6
cg18258597	0.102819	0.806647	6.67252	5.79317e-07	0.0164194	6.03843	0.749068	0.851887	0.102819	3	39066509	F	II		IGR	opensea	IGR-opensea		rs576375692;rs186431847	28;29
cg20292908	-0.326952	0.422369	-6.65787	6.00294e-07	0.0164194	6.00293	0.605462	0.27851	-0.326952	5	172203421	R	II		IGR	shelf	IGR-shelf	chr5:172197482-172199606	rs558544310;rs112504939	49;2
cg15073110	0.0961943	0.786531	6.65289	6.07613e-07	0.0164194	5.99084	0.732662	0.828857	0.0961943	20	46376404	F	II	SULF2	Body	opensea	Body-opensea		rs532355164	1
cg16102930	-0.102482	0.569338	-6.62488	6.50421e-07	0.0169485	5.92289	0.626728	0.524246	-0.102482	17	56606016	F	II	SEPTIN4	Body	shelf	Body-shelf	chr17:56609025-56609583	rs564439016	0
cg23688719	-0.119304	0.73715	-6.59536	6.98895e-07	0.0175836	5.85117	0.80396	0.684656	-0.119304	1	65935654	F	II	LEPR	5'UTR	opensea	5'UTR-opensea		rs143745267	18	25917102	hsa04920 Adipocytokine signaling pathway
cg01747226	-0.0953875	0.596082	-6.48217	9.21523e-07	0.021086	5.57526	0.649499	0.554112	-0.0953875	15	70685156	R	II		IGR	opensea	IGR-opensea		rs138206216;rs533375462;rs550055906	7;2;1
cg25567227	-0.108199	0.498091	-6.48147	9.2311e-07	0.021086	5.57355	0.558682	0.450483	-0.108199	1	53834451	F	II		IGR	opensea	IGR-opensea
cg00181731	0.221845	0.516703	6.48072	9.24804e-07	0.021086	5.57172	0.39247	0.614315	0.221845	13	41052081	F	II	LINC00598	Body	opensea	Body-opensea		rs186377886;rs548537414	13;44
cg09842038	0.140024	0.517081	6.45876	9.75949e-07	0.0215778	5.51802	0.438668	0.578692	0.140024	2	10205716	R	II	CYS1	Body	opensea	Body-opensea		rs543423976	11
cg05316065	-0.169115	0.453968	-6.43162	1.04314e-06	0.022385	5.4516	0.548673	0.379557	-0.169115	8	130799007	R	II	GSDMC	1stExon	opensea	1stExon-opensea		rs542502973;rs561115162	43;32	33634141
cg19944275	-0.104519	0.54741	-6.37668	1.19398e-06	0.023301	5.31689	0.605941	0.501422	-0.104519	2	63022032	R	II	EHBP1	Body	opensea	Body-opensea
cg11820846	-0.0665976	0.799369	-6.37164	1.20888e-06	0.023301	5.30452	0.836664	0.770066	-0.0665976	15	78359925	F	II	TBC1D2B	Body	opensea	Body-opensea		rs567337000	1
cg05393286	0.115364	0.814812	6.36994	1.21397e-06	0.023301	5.30033	0.750207	0.865572	0.115364	8	42013142	F	II	AP3M2	Body	shelf	Body-shelf	chr8:42009723-42011098	rs114370868;rs77000896;rs141671506;rs112744308;rs77150745	0;8;18;35;40	29078804
cg12866551	-0.126959	0.738288	-6.36519	1.22824e-06	0.023301	5.28867	0.809385	0.682426	-0.126959	10	20019641	F	II		IGR	opensea	IGR-opensea		rs114173763;rs190089938;rs61743565	30;40;42
cg07812250	-0.120577	0.306254	-6.35952	1.2455e-06	0.023301	5.27475	0.373778	0.2532	-0.120577	16	15601462	R	II	C16orf45	Body	opensea	Body-opensea		rs566893533	22
cg04243215	0.241295	0.484532	6.29184	1.4718e-06	0.0264499	5.10826	0.349406	0.590702	0.241295	13	48716867	F	II		IGR	opensea	IGR-opensea		rs9595851;rs563322297;rs190320535;rs1184611	9;44;47;50
cg02476630	-0.105287	0.256478	-6.28714	1.489e-06	0.0264499	5.09668	0.315439	0.210152	-0.105287	6	15444470	R	II	JARID2	Body	opensea	Body-opensea				25105474
cg18213786	-0.173753	0.295091	-6.27649	1.52873e-06	0.0264499	5.07042	0.392393	0.21864	-0.173753	2	33359521	R	II	LTBP1	TSS200	opensea	TSS200-opensea		rs562037296;rs531198025	34;15	30995507	hsa04350 TGF-beta signaling pathway
cg02341503	-0.0999678	0.319246	-6.26534	1.57146e-06	0.0264499	5.04293	0.375228	0.27526	-0.0999678	20	45947123	R	II	ZMYND8	Body	opensea	Body-opensea				33148660
cg19917288	0.0747036	0.837367	6.25931	1.59508e-06	0.0264499	5.02806	0.795533	0.870236	0.0747036	1	243821993	R	II	AKT3	Body	opensea	Body-opensea		rs537573744	42	35222360	hsa04660 T cell receptor signaling pathway
cg19769147	0.162685	0.376269	6.23267	1.70381e-06	0.027625	4.96231	0.285166	0.44785	0.162685	14	105860954	R	I	PACS2	Body	shelf	Body-shelf	chr14:105864480-105865465	rs201014934	37	33630350
cg27392998	-0.0652623	0.726934	-6.20535	1.82318e-06	0.0287654	4.8948	0.76348	0.698218	-0.0652623	18	29144235	F	II		IGR	opensea	IGR-opensea		rs188291740	1
cg04083006	0.186497	0.681414	6.1905	1.8916e-06	0.0287654	4.85808	0.576976	0.763473	0.186497	11	10919600	F	II		IGR	opensea	IGR-opensea		rs186973000;rs75073301;rs527765319	5;6;37
cg10165543	-0.122821	0.332492	-6.19032	1.89242e-06	0.0287654	4.85764	0.401272	0.278451	-0.122821	3	123996394	R	II	KALRN	Body	opensea	Body-opensea		rs545827063;rs193149716	49;2	33037113
cg21479860	0.118657	0.5353	6.16491	2.01563e-06	0.030013	4.79477	0.468853	0.587509	0.118657	1	150131579	R	I	PLEKHO1	Body	opensea	Body-opensea		rs587694517;rs78020733	18;2	32433949
cg19942007	0.165593	0.690786	6.12987	2.19907e-06	0.0308235	4.70795	0.598054	0.763646	0.165593	17	67095887	F	II	MIR4524A	TSS200	opensea	TSS200-opensea		rs539007789;rs553917376;rs530242913	13;16;18
cg10776509	-0.181048	0.631157	-6.12828	2.20777e-06	0.0308235	4.70402	0.732544	0.551496	-0.181048	18	55589087	F	II		IGR	opensea	IGR-opensea		rs149917099	28
cg21900920	-0.0903282	0.163975	-6.12723	2.21357e-06	0.0308235	4.7014	0.214559	0.12423	-0.0903282	6	71817773	R	II		IGR	opensea	IGR-opensea
cg13574263	-0.251022	0.435943	-6.12263	2.23905e-06	0.0308235	4.69	0.576515	0.325493	-0.251022	1	206922312	R	II		IGR	opensea	IGR-opensea		rs193272685	2
cg11102031	-0.0852462	0.58281	-6.10044	2.36622e-06	0.0319709	4.63494	0.630548	0.545302	-0.0852462	6	148060358	R	II		IGR	opensea	IGR-opensea		rs557614539;rs151250259	2;1
cg11288282	-0.0778795	0.480609	-6.08056	2.48636e-06	0.0324628	4.58559	0.524221	0.446342	-0.0778795	3	173808596	F	II	NLGN1	Body	opensea	Body-opensea		rs528186779;rs546664583	22;27		hsa04514 Cell adhesion molecules
cg09501509	-0.113148	0.121061	-6.07373	2.52907e-06	0.0324628	4.56862	0.184424	0.0712762	-0.113148	6	89745356	F	II		IGR	opensea	IGR-opensea
cg13943460	-0.125905	0.407381	-6.06633	2.57616e-06	0.0324628	4.55023	0.477888	0.351982	-0.125905	6	163841335	F	II	QKI	Body	opensea	Body-opensea
cg12945428	-0.108328	0.448773	-6.06405	2.59083e-06	0.0324628	4.54458	0.509437	0.401109	-0.108328	14	37642390	F	II	SLC25A21-AS1	Body	shore	Body-shore	chr14:37641232-37641879			36246603
cg23560388	0.196208	0.529962	6.05879	2.62509e-06	0.0324628	4.53148	0.420086	0.616294	0.196208	6	155542639	R	II	TIAM2	Body	shelf	Body-shelf	chr6:155539975-155540193	rs150409378;rs17086062;rs560656243	49;39;2	31205545
cg16489192	-0.0805718	0.2187	-6.02822	2.83319e-06	0.0344524	4.45547	0.26382	0.183248	-0.0805718	7	75678113	R	II	MDH2	Body	shore	Body-shore	chr7:75677041-75677767	rs148355501;rs535052067	23;12	26640580
cg09519959	-0.12919	0.677764	-6.02153	2.88098e-06	0.0344592	4.43881	0.75011	0.62092	-0.12919	17	26970916	R	II	KIAA0100	Body	shore	Body-shore	chr17:26971782-26972481
cg08638989	-0.0630959	0.116433	-6.00103	3.03245e-06	0.0356859	4.38776	0.151767	0.0886709	-0.0630959	11	43304192	R	II		IGR	opensea	IGR-opensea
cg19752397	-0.131202	0.514453	-5.96345	3.33141e-06	0.0379354	4.2941	0.587926	0.456724	-0.131202	2	109227483	R	II	LIMS1	5'UTR	opensea	5'UTR-opensea		rs78670944;rs543772191;rs141292098	32;14;2	36140240
cg24892069	-0.188225	0.322571	-5.96236	3.34055e-06	0.0379354	4.29137	0.427977	0.239752	-0.188225	10	33562205	R	II	NRP1	Body	opensea	Body-opensea		rs570010222;rs537383122	40;14	32661362
cg03906115	-0.142554	0.253666	-5.95772	3.37959e-06	0.0379354	4.2798	0.333496	0.190942	-0.142554	2	33359529	R	II	LTBP1	TSS200	opensea	TSS200-opensea		rs562037296;rs531198025;rs191741141	42;23;1	30995507
cg23386939	-0.119021	0.215491	-5.94966	3.44847e-06	0.0381221	4.2597	0.282142	0.163122	-0.119021	16	11328957	F	II		IGR	shore	IGR-shore	chr16:11327008-11327234	rs533358182;rs550492963	1;25
cg25302646	-0.166841	0.575783	-5.9369	3.5605e-06	0.0387731	4.22786	0.669214	0.502373	-0.166841	1	173445043	R	II	PRDX6	TSS1500	shore	TSS1500-shore	chr1:173445978-173447105	rs569630164;rs186251044	50;21	https://doi.org/10.1101/2020.06.15.152116	hsa00480 Glutathione metabolism
cg24200825	-0.10149	0.328162	-5.90918	3.81685e-06	0.0409535	4.15862	0.384996	0.283506	-0.10149	1	46235092	F	II		IGR	opensea	IGR-opensea		rs114421590;rs569977379;rs7541962	0;11;25
cg19093687	-0.0924706	0.752679	-5.89479	3.95722e-06	0.0410467	4.12266	0.804463	0.711992	-0.0924706	3	145874048	F	II	PLOD2	Body	opensea	Body-opensea		rs534638624;rs553126839;rs577787293	1;18;50	34258263
cg13929323	-0.160341	0.518648	-5.88885	4.01673e-06	0.0410467	4.1078	0.608439	0.448098	-0.160341	9	114364066	R	II		IGR	shelf	IGR-shelf	chr9:114361410-114361760	rs531331508;rs548224586	17;8
cg26034658	0.133432	0.615173	5.88668	4.03865e-06	0.0410467	4.10238	0.540451	0.673883	0.133432	11	65836743	R	II	PACS1	TSS1500	shore	TSS1500-shore	chr11:65837254-65838649			33630350
cg08714061	-0.103982	0.602452	-5.8855	4.05057e-06	0.0410467	4.09944	0.660682	0.5567	-0.103982	9	126908822	R	II		IGR	opensea	IGR-opensea
cg18062555	-0.111912	0.634739	-5.87812	4.12638e-06	0.0412421	4.08098	0.69741	0.585498	-0.111912	3	108100656	R	II	MYH15	Body	opensea	Body-opensea		rs552387648;rs571460013	4;2
cg10675915	0.181653	0.701681	5.86612	4.25267e-06	0.0415968	4.05097	0.599956	0.781609	0.181653	11	61801449	R	II		IGR	opensea	IGR-opensea		rs150895574	10
cg17860366	-0.0882305	0.259722	-5.86019	4.31656e-06	0.0415968	4.03612	0.309131	0.220901	-0.0882305	15	89634741	R	II	ABHD2	5'UTR	shelf	5'UTR-shelf	chr15:89631546-89632209	rs535458117	48
cg03997678	0.125169	0.779524	5.85869	4.3329e-06	0.0415968	4.03236	0.709429	0.834599	0.125169	1	31986656	F	II	LINC01226	Body	opensea	Body-opensea		rs574164007	1
cg17827328	0.0999634	0.797698	5.85016	4.42673e-06	0.0419456	4.01103	0.741719	0.841682	0.0999634	1	36817299	F	I	STK40	Body	opensea	Body-opensea		rs537092801;rs558522730;rs577073930;rs187090567;rs78094204	0;1;3;20;50	34427831
cg27307975	-0.26879	0.660382	-5.8346	4.60344e-06	0.0423659	3.97206	0.810904	0.542114	-0.26879	15	58797839	R	II	LIPC	Body	opensea	Body-opensea		rs555181464;rs575018221	50;37	34624333	hsa00561 Glycerolipid metabolism
cg01600817	0.120317	0.776104	5.83177	4.63635e-06	0.0423659	3.96497	0.708726	0.829043	0.120317	13	26797529	R	II	RNF6	TSS1500	shore	TSS1500-shore	chr13:26795809-26796712	rs524769	37
cg22933714	-0.123899	0.306213	-5.82995	4.65765e-06	0.0423659	3.96041	0.375597	0.251698	-0.123899	14	59949400	R	II	L3HYPDH	Body	shore	Body-shore	chr14:59950460-59951527	rs10150730;rs556069017;rs146803457	50;2;1		hsa00330 Arginine and proline metabolism
cg09555447	0.13272	0.163663	5.82607	4.70335e-06	0.0423659	3.95069	0.0893394	0.222059	0.13272	12	113579991	R	II		IGR	opensea	IGR-opensea		rs550628147	37
cg17084492	-0.0777634	0.151089	-5.81473	4.8395e-06	0.0430607	3.92228	0.194636	0.116873	-0.0777634	3	122707095	F	II	SEMA5B	Body	opensea	Body-opensea		rs116093511;rs560503381	1;16	35480320
cg00035937	-0.100345	0.704002	-5.80783	4.92432e-06	0.0432875	3.90499	0.760195	0.65985	-0.100345	7	91874085	F	II	KRIT1	5'UTR	shore	5'UTR-shore	chr7:91874781-91875851
cg16055613	0.168915	0.268331	5.79671	5.06417e-06	0.0437221	3.87711	0.173738	0.342654	0.168915	6	164187401	R	II		IGR	opensea	IGR-opensea		rs536552866	34
cg04400489	-0.0832809	0.707341	-5.79441	5.09361e-06	0.0437221	3.87134	0.753978	0.670697	-0.0832809	18	3868137	F	II	DLGAP1	Body	opensea	Body-opensea		rs568323571;rs533784460	40;50	35799789
cg20188739	-0.0979036	0.531587	-5.78727	5.18607e-06	0.0439982	3.85344	0.586413	0.488509	-0.0979036	8	67834756	R	II	SNORD87	Body	shelf	Body-shelf	chr8:67837480-67837954	rs537243970	44
cg06459104	-0.168097	0.349965	-5.78249	5.249e-06	0.0440201	3.84144	0.4441	0.276003	-0.168097	18	5456880	F	II	EPB41L3	Body	opensea	Body-opensea		rs574211169;rs543336917;rs114825158;rs144062257;rs545161236	13;19;29;40;43	25621889
cg18627729	-0.09107	0.275048	-5.77411	5.36109e-06	0.0444493	3.82041	0.326047	0.234977	-0.09107	13	25806646	F	II		IGR	opensea	IGR-opensea		rs533621727;rs4277203	16;45
cg20595453	-0.107423	0.523771	-5.74568	5.75957e-06	0.0472166	3.74906	0.583928	0.476505	-0.107423	6	33219392	R	II	VPS52	Body	shore	Body-shore	chr6:33216103-33217463	rs537285931;rs200762480	44;2	35154069

## Sheet: Table S3 Cox hazards model
	Cox hazard model with KEGG pathway					Cox hazard model with KEGG pathway+gamma-delta T cell						Cox hazard model with KEGG pathway+ Tregs					Cox hazard model with KEGG pathway+naive CD4 T cell
	coef	exp(coef)	se(coef)	z	Pr(>|z|)		coef	exp(coef)	se(coef)	z	Pr(>|z|)	coef	exp(coef)	se(coef)	z	Pr(>|z|)	coef	exp(coef)	se(coef)	z	Pr(>|z|)
KEGG_ANTIGEN_PROCESSING_AND_PRESENTATION	-3.13216	0.0436234	1.57494	-1.98875	0.0467287		-3.11964	0.0441732	1.55725	-2.0033	0.0451456	-3.15754	0.0425304	1.58004	-1.9984	0.0456737	-3.11964	0.0441732	1.55725	-2.0033	0.0451456
KEGG_CHRONIC_MYELOID_LEUKEMIA	-6.00893	0.00245672	3.98553	-1.50769	0.131635		-6.10331	0.00223545	3.97796	-1.53428	0.12496	-6.00059	0.00247729	3.98623	-1.50533	0.132239	-6.10331	0.00223545	3.97796	-1.53428	0.12496
KEGG_CYTOKINE_CYTOKINE_RECEPTOR_INTERACTION	-6.49076	0.0015174	2.31965	-2.79816	0.00513949		-6.15717	0.00211823	2.28648	-2.69286	0.00708414	-6.46452	0.00155774	2.34915	-2.75185	0.00592597	-6.15717	0.00211823	2.28648	-2.69286	0.00708414
KEGG_CYTOSOLIC_DNA_SENSING_PATHWAY	-7.38833	0.00061843	2.271	-3.25333	0.0011406		-7.53134	0.000536019	2.25646	-3.33769	0.000844794	-7.36608	0.000632343	2.29289	-3.21258	0.0013155	-7.53134	0.000536019	2.25646	-3.33769	0.000844794
KEGG_LEISHMANIA_INFECTION	-6.0991	0.00224488	2.50012	-2.43953	0.0147065		-5.77794	0.00309507	2.45071	-2.35766	0.0183906	-6.04804	0.00236248	2.5246	-2.39564	0.0165912	-5.77794	0.00309507	2.45071	-2.35766	0.0183906
KEGG_PPAR_SIGNALING_PATHWAY	-4.9619	0.0069996	1.87016	-2.65319	0.0079734		-4.70623	0.0090388	1.87277	-2.51298	0.0119717	-4.92353	0.00727342	1.87643	-2.62388	0.00869352	-4.70623	0.0090388	1.87277	-2.51298	0.0119717
KEGG_PRIMARY_IMMUNODEFICIENCY	-4.25305	0.0142208	1.59739	-2.6625	0.00775635		-4.23428	0.0144903	1.61054	-2.6291	0.0085612	-4.32935	0.013176	1.60439	-2.69844	0.00696653	-4.23428	0.0144903	1.61054	-2.6291	0.0085612
KEGG_PROGESTERONE_MEDIATED_OOCYTE_MATURATION	-3.93344	0.0195761	3.00481	-1.30905	0.190517		-3.39257	0.0336222	3.01807	-1.12408	0.260977	-3.91214	0.0199977	3.01044	-1.29952	0.193764	-3.39257	0.0336222	3.01807	-1.12408	0.260977
KEGG_CARDIAC_MUSCLE_CONTRACTION	7.39022	1620.06	2.07848	3.55559	0.000377135		8.08283	3238.4	2.10561	3.83872	0.000123678	7.36122	1573.76	2.08712	3.52697	0.000420341	8.08283	3238.4	2.10561	3.83872	0.000123678
KEGG_VIBRIO_CHOLERAE_INFECTION	9.23273	10226.4	2.48585	3.71411	0.000203922		9.41342	12251.6	2.46295	3.82201	0.00013237	9.19085	9807.02	2.49115	3.6894	0.000224787	9.41342	12251.6	2.46295	3.82201	0.00013237
Cox hazard model with	gamma-delta T cell	Tregs	naive CD4 T cell
coef	-6.38814	3.59821	-5.38359
exp(coef)	0.00168139	36.5329	0.00459129
se(coef)	2.45568	7.33128	2.87172
z	-2.60137	0.490803	-1.87469
Pr(>|z|)	0.00928516	0.623566	0.0608349
